# Supplementary material for: The Acid Ceramidase Is a SARS-CoV-2 Host Factor
Source: Cells. 2022 Aug 15;11(16):2532. doi: 10.3390/cells11162532 (PMC9406565; doi:10.3390/cells11162532)
Supplement: Supplementary file 1 [file cells-11-02532-s001.zip]

Archive with 1 entries (1 files):
- cells-1832747-supplementary.pdf
